# Supplementary material for: Focal Adhesion Protein Vinculin Is Required for Proper Meiotic Progression during Mouse Spermatogenesis
Source: Cells. 2022 Jun 23;11(13):2013. doi: 10.3390/cells11132013 (PMC9265697; doi:10.3390/cells11132013)
Supplement: Supplementary file 1 [file cells-11-02013-s001.zip]

Archive with 1 entries (1 files):
- cells-1773689-supplementary.pdf
